# Supplementary material for: Digital Online Patient Informed Consent for Anesthesia before Elective Surgery—Recent Practice in Europe
Source: Healthcare (Basel). 2023 Jul 5;11(13):1942. doi: 10.3390/healthcare11131942 (PMC10340391; doi:10.3390/healthcare11131942)
Supplement: Supplementary file 1 [file healthcare-11-01942-s001.zip]

Archive with 1 entries (1 files):
- healthcare-2427970-supplementary.pdf
